# Supplementary material for: A simple high-throughput method for automated detection of Drosophila melanogaster light-dependent behaviours
Source: BMC Biol. 2022 Dec 17;20:283. doi: 10.1186/s12915-022-01476-z (PMC9758938; doi:10.1186/s12915-022-01476-z)
Supplement: Supplementary file 6 — Additional file 6. Codes and Data. MATLAB codes and GraphPad Prism files. [file 12915_2022_1476_MOESM6_ESM.zip]

Archive with 13 entries (10 files):
- Supplementary Material/
- Supplementary Material/DISCO codes/
- Supplementary Material/DISCO codes/Arduino assembly.png
- Supplementary Material/DISCO codes/Darkeness-induced locomotion.m
- Supplementary Material/DISCO codes/NeoPixel_Add-On_Library_for_Arduino.zip
- Supplementary Material/DISCO codes/Place preference.m
- Supplementary Material/Figures data/
- Supplementary Material/Figures data/Figure 2.pzfx
- Supplementary Material/Figures data/Figure 3 CSORC.pzfx
- Supplementary Material/Figures data/Figure 3 w1118.pzfx
- Supplementary Material/Figures data/Figure 4.pzfx
- Supplementary Material/Figures data/Figure 5 CSORC.pzfx
- Supplementary Material/Figures data/Figure 5 w1118.pzfx
