# Supplementary material for: A simple high-throughput method for automated detection of Drosophila melanogaster light-dependent behaviours
Source: BMC Biol. 2022 Dec 17;20:283. doi: 10.1186/s12915-022-01476-z (PMC9758938; doi:10.1186/s12915-022-01476-z)
Supplement: Supplementary file 6 — Additional file 6. Codes and Data. MATLAB codes and GraphPad Prism files. [file 12915_2022_1476_MOESM6_ESM.zip › Supplementary Material/DISCO codes/Darkeness-induced locomotion.m]

clear;
clc;
a1 = arduino('COM8', 'Uno', 'Libraries', 'Adafruit/NeoPixel');
nstrip = addon(a1, 'Adafruit/NeoPixel', 'D5', 79, 'NeoPixelType', 'GRB');
fid = fopen('filename.txt','wb');
for i=1:12
    tic
    time=datestr(clock,'HH:MM:SS:FFF');
    fprintf(fid,'Time LED switched ON: ');
    fprintf(fid,char(time),'char');
    fprintf(fid,'\n');
    while toc <=600
        writeColor(nstrip, 1:72, 'white');
    end
    time=datestr(clock,'HH:MM:SS:FFF');
    fprintf(fid,'Time LED switched OFF: ');
    fprintf(fid,char(time),'char');
    fprintf(fid,'\n\n');
    writeColor(nstrip, 1:72, 'off');
    pause(0.8);
end
writeColor(nstrip, 1:72, 'off');
