# Supplementary material for: A simple high-throughput method for automated detection of Drosophila melanogaster light-dependent behaviours
Source: BMC Biol. 2022 Dec 17;20:283. doi: 10.1186/s12915-022-01476-z (PMC9758938; doi:10.1186/s12915-022-01476-z)
Supplement: Supplementary file 6 — Additional file 6. Codes and Data. MATLAB codes and GraphPad Prism files. [file 12915_2022_1476_MOESM6_ESM.zip › Supplementary Material/DISCO codes/Place preference.m]

clear;
clc;
color='green';
color1='blue';
position=9;
% Create arduino object with the add-on library
a1 = arduino('COM8', 'Uno', 'Libraries', 'Adafruit/NeoPixel');
nstrip = addon(a1, 'Adafruit/NeoPixel', 'D5', 79, 'NeoPixelType', 'GRB');
tic
while toc <= 14700
    t=readtable('C:\Users\FlyLabMicro\Desktop\DAMSystemMB1v6\DAMSystem4 Data\Monitor3.txt', 'Delimiter','tab','ReadVariableNames',false);
    t=t(end,11:26);
    t=table2array(t);
    try 
        if  t(1,16)>position
            writeColor(nstrip, 50, 'off');
            writeColor(nstrip, 1, color1);
        else
            writeColor(nstrip, 1, 'off');
            writeColor(nstrip, 50, color);
        end
        if t(1,15)>position
            writeColor(nstrip, 52, 'off');
            writeColor(nstrip, 2, color1);
            writeColor(nstrip, 3, color1);
        else
            writeColor(nstrip, 52, color);
            writeColor(nstrip, 2, 'off');
            writeColor(nstrip, 3, 'off');
        end
        if  t(1,14)>position 
            writeColor(nstrip, 53, 'off');
            writeColor(nstrip, 4, color1);
        else
            writeColor(nstrip, 4, 'off');
            writeColor(nstrip, 53, color);
        end
        if  t(1,13)>position 
            writeColor(nstrip, 55, 'off');
            writeColor(nstrip, 5, color1);
            writeColor(nstrip, 6, color1);
        else
            writeColor(nstrip, 5, 'off');
            writeColor(nstrip, 6, 'off');
            writeColor(nstrip, 55, color);
        end
        if  t(1,12)>position 
            writeColor(nstrip, 56, 'off');
            writeColor(nstrip, 7, color1);
        else
            writeColor(nstrip, 7, 'off');
            writeColor(nstrip, 56, color);
        end
        if  t(1,11)>position 
            writeColor(nstrip, 58, 'off');
            writeColor(nstrip, 9, color1);
        else
            writeColor(nstrip, 9, 'off');
            writeColor(nstrip, 58, color);
        end
        if  t(1,10)>position 
            writeColor(nstrip, 60, 'off');
            writeColor(nstrip, 10, color1);
        else
            writeColor(nstrip, 10, 'off');
            writeColor(nstrip, 60, color);
        end
        if  t(1,9)>position 
            writeColor(nstrip, 61, 'off');
            writeColor(nstrip, 12, color1);
        else
            writeColor(nstrip, 12, 'off');
            writeColor(nstrip, 61, color);
        end
        if  t(1,8)>position 
            writeColor(nstrip, 63, 'off');
            writeColor(nstrip, 13, color1);
        else
            writeColor(nstrip, 13, 'off');
        writeColor(nstrip, 63, color);
        end
        if  t(1,7)>position
            writeColor(nstrip, 64, 'off');
            writeColor(nstrip, 15, color1);
        else
            writeColor(nstrip, 15, 'off');
            writeColor(nstrip, 64, color);
        end
        if  t(1,6)>position 
            writeColor(nstrip, 66, 'off');
            writeColor(nstrip, 16, color1);
        else
            writeColor(nstrip, 16, 'off');
            writeColor(nstrip, 66, color);
        end
        if  t(1,5)>position 
            writeColor(nstrip, 67, 'off');
            writeColor(nstrip, 18, color1);
        else
            writeColor(nstrip, 18, 'off');
            writeColor(nstrip, 67, color);
        end
        if  t(1,4)>position 
            writeColor(nstrip, 69, 'off');
            writeColor(nstrip, 19, color1);
        else
            writeColor(nstrip, 19, 'off');
            writeColor(nstrip, 69, color);
        end
        if  t(1,3)>position 
            writeColor(nstrip, 70, 'off');
            writeColor(nstrip, 21, color1);
        else
            writeColor(nstrip, 21, 'off');
            writeColor(nstrip, 70, color);
        end
        if  t(1,2)>position 
            writeColor(nstrip, 72, 'off');
            writeColor(nstrip, 22, color1);
            writeColor(nstrip, 23, color1);
        else
            writeColor(nstrip, 22:23, 'off');
            writeColor(nstrip, 72, color);
        end
        if  t(1,1)>position 
            writeColor(nstrip, 73, 'off');
            writeColor(nstrip, 24, color1);
        else
            writeColor(nstrip, 24, 'off');
            writeColor(nstrip, 73, color);
        end
    catch
        t=[];
        continue;
    end
end
while toc <= 39600
    t=readtable('C:\Users\FlyLabMicro\Desktop\DAMSystemMB1v6\DAMSystem4 Data\Monitor3.txt', 'Delimiter','tab','ReadVariableNames',false);
    t=t(end,11:26);
    t=table2array(t);
    try 
        if  t(1,16)>position
            writeColor(nstrip, 50, 'off');
            writeColor(nstrip, 1, color);
        else
            writeColor(nstrip, 1, 'off');
            writeColor(nstrip, 50, color1);
        end
        if t(1,15)>position
            writeColor(nstrip, 52, 'off');
            writeColor(nstrip, 2, color);
            writeColor(nstrip, 3, color);
        else
            writeColor(nstrip, 52, color1);
            writeColor(nstrip, 2, 'off');
            writeColor(nstrip, 3, 'off');
        end
        if  t(1,14)>position 
            writeColor(nstrip, 53, 'off');
            writeColor(nstrip, 4, color);
        else
            writeColor(nstrip, 4, 'off');
            writeColor(nstrip, 53, color1);
        end
        if  t(1,13)>position 
            writeColor(nstrip, 55, 'off');
            writeColor(nstrip, 5, color);
            writeColor(nstrip, 6, color);
        else
            writeColor(nstrip, 5, 'off');
            writeColor(nstrip, 6, 'off');
            writeColor(nstrip, 55, color1);
        end
        if  t(1,12)>position 
            writeColor(nstrip, 56, 'off');
            writeColor(nstrip, 7, color);
        else
            writeColor(nstrip, 7, 'off');
            writeColor(nstrip, 56, color1);
        end
        if  t(1,11)>position 
            writeColor(nstrip, 58, 'off');
            writeColor(nstrip, 9, color);
        else
            writeColor(nstrip, 9, 'off');
            writeColor(nstrip, 58, color1);
        end
        if  t(1,10)>position 
            writeColor(nstrip, 60, 'off');
            writeColor(nstrip, 10, color);
        else
            writeColor(nstrip, 10, 'off');
            writeColor(nstrip, 60, color1);
        end
        if  t(1,9)>position 
            writeColor(nstrip, 61, 'off');
            writeColor(nstrip, 12, color);
        else
            writeColor(nstrip, 12, 'off');
            writeColor(nstrip, 61, color1);
        end
        if  t(1,8)>position 
            writeColor(nstrip, 63, 'off');
            writeColor(nstrip, 13, color);
        else
            writeColor(nstrip, 13, 'off');
            writeColor(nstrip, 63, color1);
        end
        if  t(1,7)>position
            writeColor(nstrip, 64, 'off');
            writeColor(nstrip, 15, color);
        else
            writeColor(nstrip, 15, 'off');
            writeColor(nstrip, 64, color1);
        end
        if  t(1,6)>position 
            writeColor(nstrip, 66, 'off');
            writeColor(nstrip, 16, color);
        else
            writeColor(nstrip, 16, 'off');
            writeColor(nstrip, 66, color1);
        end
        if  t(1,5)>position 
            writeColor(nstrip, 67, 'off');
            writeColor(nstrip, 18, color);
        else
            writeColor(nstrip, 18, 'off');
            writeColor(nstrip, 67, color1);
        end
        if  t(1,4)>position 
            writeColor(nstrip, 69, 'off');
            writeColor(nstrip, 19, color);
        else
            writeColor(nstrip, 19, 'off');
            writeColor(nstrip, 69, color1);
        end
        if  t(1,3)>position 
            writeColor(nstrip, 70, 'off');
            writeColor(nstrip, 21, color);
        else
            writeColor(nstrip, 21, 'off');
            writeColor(nstrip, 70, color1);
        end
        if  t(1,2)>position 
            writeColor(nstrip, 72, 'off');
            writeColor(nstrip, 22, color);
            writeColor(nstrip, 23, color);
        else
            writeColor(nstrip, 22:23, 'off');
            writeColor(nstrip, 72, color1);
        end
        if  t(1,1)>position 
            writeColor(nstrip, 73, 'off');
            writeColor(nstrip, 24, color);
        else
            writeColor(nstrip, 24, 'off');
            writeColor(nstrip, 73, color1);
        end
    catch
        t=[];
        continue;
    end
end
writeColor(nstrip, 1:73, 'off');
